# Supplementary material for: β-Catenin disruption decreases macrophage exosomal α-SNAP and impedes Treg differentiation in acute liver injury
Source: JCI Insight. 2024 Nov 19;10(1):e182515. doi: 10.1172/jci.insight.182515 (PMC11721303; doi:10.1172/jci.insight.182515)
Supplement: Supporting data values [file jciinsight-10-182515-s035.xlsx]

## Sheet: Figure 1. A
	β-catenin mRNA expression
	CON	APAP	CON	D-GalN+LPS
	1.12725	1.00865	1	1.34025
	0.833696	0.926045	0.928399	1.10107
	1	1.47385	0.758765	1.22334
	0.692487	1.36226	0.590566	1.85687
		1.5579		1.00171
		1.52747		1.00194
	p value	0.0374203		0.0422652

## Sheet: FIGURE 1.B
	APAP
		β-Actin		p-β-catenin		p-β-catenin/β-Actin		p value
	1	14635	1	15977.2		1.09171	1	0.0111943
	2	15936.3	2	16189.3		1.01588	0.930536
	3	13798.1	3	17720.2		1.28425	1.17636
	4	18768.1	4	29177.9		1.55465	1.42405
	5	19083.2	5	28543.3		1.49573	1.37008
	6	18678.2	6	27369.3		1.46531	1.34221
	APAP
		GAPDH		β-catenin		β-catenin/GAPDH		p value
	1	17820.2	1	12074.9		0.677593	1	0.0495805
	2	19682.8	2	15907.8		0.808206	1.19276
	3	21310	3	19047.9		0.893847	1.31915
	4	27932	4	27531.9		0.985675	1.45467
	5	28449.2	5	28544.5		1.00335	1.48076
	6	23047.8	6	21652.4		0.939459	1.38646
	LPS
		β-Actin		p-β-catenin		p-β-catenin/β-Actin		p value
	1	27901.7	1	13543.9		0.485416	1	0.00436471
	2	24555.8	2	14869.3		0.605533	1.24745
	3	23589.5	3	16148.1		0.684544	1.41022
	4	24498.2	4	22501		0.918477	1.89214
	5	24542	5	22795.2		0.928826	1.91346
	6	22968.1	6	21891.7		0.953137	1.96355
	LPS
		TUBULIN		β-catenin		β-catenin/TUBULIN		p value
	1	7335.62	1	15899.7		2.16746	1	0.0407381
	2	8562.64	2	16499.6		1.92693	0.889024
	3	8217.74	3	17930.9		2.18198	1.0067
	4	8113.23	4	19875.7		2.44979	1.13025
	5	7586.74	5	19477.8		2.56734	1.18449
	6	10419.6	6	23861.8		2.29008	1.05657

## Sheet: Figure 1. D-E
CD11bhi β-catenin level			CD11bhi β-catenin (MFI)			F4/80hi β-catenin level			F4/80hi β-catenin (MFI)
CON	APAP		CON	APAP		CON	APAP		CON	APAP
41.7	73.7		978	1544		48.6	37.5		1061	973
52.9	67.1		1139	1359		47	55.1		1032	1164
53.9	72.6		1169	1501		46.1	38.6		1027	977
39.2	61.6		945	1258		48.9	38.9		1065	946
39.6	72.4		880	1512		33.2	37.7		860	966
53.4	59.9		1145	1224		46	38.9		1022	956
37.5	73.1		918	1510		49.2	38		1066	980
p value	3.22304e-05			9.63447e-05			0.153232			0.549151
CD11bhi β-catenin level			CD11bhi β-catenin (MFI)			F4/80hi β-catenin level			F4/80hi β-catenin (MFI)
CON	D-GalN+LPS		CON	D-GalN+LPS		CON	D-GalN+LPS		CON	D-GalN+LPS
52.1	69.5		876	1222		27.4	35.8		662	793
52.8	57.8		900	931		26.8	28.3		657	724
48.6	50.5		860	834		31.4	25		702	628
44.7	69.1		795	1209		25.7	34.7		645	781
43.2	56.5		809	912		29.8	27.5		684	708
47.6	49.8		867	824		31.6	23.3		730	613
43.8	56.1		776	907		21	27		596	702
45.6	60.7		818	980		29.5	30.3		682	713
47.8	59.7		873	1042		31.5	34.7		725	783
p value	0.000828204			0.0301086			0.901608			0.4604

## Sheet: Figure 1. G
	Tregs (%)
	CON	APAP	CON	D-GalN+LPS
	3.83	6.04	4.26	10.2
	3.89	6.45	3.24	6.17
	3.93	5.28	3.64	11.4
	3.91	5.89	3.79	10.6
	4.35	5.54	3.35	5.24
	3.24	5.63	2.71	5.91
	3.46	7.38	2.7	5.78
	4.09	4.8	2.44	7.5
	3.76	7.32	2.79	5.86
	3.45	6.71	3.41	8.4
	p value	2.49639e-07		1.19607e-05

## Sheet: Figure 2. B
	ALT (U/L)						AST (U/L)
	APAP			D-GalN+LPS			APAP			D-GalN+LPS
	β-cateninFL/FL	β-cateninM-KO		β-cateninFL/FL	β-cateninM-KO		β-cateninFL/FL	β-cateninM-KO		β-cateninFL/FL	β-cateninM-KO
	60.196	4520.98		466.56	1257.18		95.028	3089.96		709.515	956.67
	151.036	4222.98		428.475	598.44		193.476	3171.13		582.675	932.025
	4262.72	4494.66		139.86	2658.8		2517.53	3680.4		331.41	1955.1
	3940	1955.22		134.085	3884.4		2728.26	1720.57		414.345	3553.84
	2084.46	1426.54		168.09	1448.06		3124.11	1567.62		438.375	2093.61
	241.184	4929.96		86.37			565.808	4016.28		276.81
	645.464	5285.56					1469.25	3771.73
	2438.66						532.312
	1507.32						p value	0.0165386			0.00955846
	p value	0.0172867			0.00987005

## Sheet: Figure 2. C-F
	TUNEL positive nuclei (% of total nuclei)					C-caspase3+ cells/HPF
	APAP		D-GalN+LPS			APAP		D-GalN+LPS
	β-cateninFL/FL	β-cateninM-KO	β-cateninFL/FL	β-cateninM-KO		β-cateninFL/FL	β-cateninM-KO	β-cateninFL/FL	β-cateninM-KO
	1.38828	19.332	18.0461	36.3252		14.1429	54.7143	71.3333	85.875
	3.64948	14.4422	6.30602	44.1842		15.4444	40.6667	51.1429	112.1
	3.00184	10.8439	10.0643	31.8109		28.5	53.5	61	128.222
	p value	0.00876568		0.00656839		p value	0.00920903		0.0252165
	CD11b+ cells/HPF					MPO+ cells/HPF
	APAP		D-GalN+LPS			APAP		D-GalN+LPS
	β-cateninFL/FL	β-cateninM-KO	β-cateninFL/FL	β-cateninM-KO		β-cateninFL/FL	β-cateninM-KO	β-cateninFL/FL	β-cateninM-KO
	11.5714	39.1429	49.2857	53.125		6.83333	27.75	38.1429	59.8889
	16.7273	23.25	38.7	56.5		9	14	35.7143	57.75
	17.8571	27.25	42.2857	61.7143		8.14286	20.5	14.8333	51.3333
	p value	0.048085		0.0264713		p value	0.033764		0.0268613

## Sheet: Figure 2. G
	Tregs (%)
	APAP		D-GalN+LPS
	β-cateninFL/FL	β-cateninM-KO	β-cateninFL/FL	β-cateninM-KO
	6.98	4.15	7.3	5.07
	5.03	4.96	7.86	5.34
	7.85	4.12	7.56	5.17
	7.17	3.87	6.39	5.47
	6.31	5.32	3.85	4.14
	4.48	4.72	7.41	2.96
	5.62	4.98	7.26	3.31
	6.39	3.53	7.11	3.04
	7.37	5.66	5.53	2.53
			4.04	2.65
	p value	0.00107838		0.000656654

## Sheet: Figure 3. A
	β-catenin/GAPDH			p-β-catenin/GAPDH
	CON	LPS		CON	LPS
	0.641028	0.990085		0.578141	0.899795
	0.796506	1.10272		0.498972	0.8942
	0.718767	1.0464		0.530761	1.0598
	p value	0.00409948			0.00214194

## Sheet: Figure 3. C
	Tregs (%)
	CON		LPS
	siNS	siβ-catenin	siNS	siβ-catenin
	14.5	11.7	4.88	1.96
	14.9	11.5	5.28	1.76
	15	12.2	4.44	2.23
	15	10.9	5.78	1.97
	p value			4.79805e-05

## Sheet: Figure 3. D
	Tregs (%)
	CON		LPS
	β-cateninFL/FL	β-cateninM-KO	β-cateninFL/FL	β-cateninM-KO
	12.7	14.7	8.13	5.41
	12.8	14	7.64	4.95
	12.6	14.3	8.73	5.31
	14.6	14.6	7.66	4.93
	p value			5.27897e-05

[truncated: 11 more sheets: Figure 4. A, Figure 4. F, Figure 5. C, Figure 5. D, Figure 5. E, Figure 5. G, Figure 5. H, Figure 5. I, Supplementary Figure 1, Supplementary Figure 4, Supplementary Figure 5]
